# Supplementary material for: Metagenomics Study of the Commercial Tomato Virome Focused on Virus Species of Epidemiological Interest
Source: Viruses. 2025 Sep 30;17(10):1334. doi: 10.3390/v17101334 (PMC12568099; doi:10.3390/v17101334)
Supplement: Supplementary file 1 [file viruses-17-01334-s001.zip › Supplementary Table S1.xlsx]

## Sheet: Sheet1
Sample code	Sample type	Sampling month	Sampling year	Country	Sample pair	Symptoms	Symptom description	Results for viral species of epidemiological interest
								PepMV-CH2			PepMV-LP			PepMV-EU			ToBRFV			STV			ToFBV			ToTV			CMV
								Molecular diagnostics	HTS Identification (>70% genome coverage)	Confirmatory molecular assay	Molecular diagnostics	HTS Identification (>70% genome coverage)	Confirmatory molecular assay	Molecular diagnostics	HTS Identification (>70% genome coverage)	Confirmatory molecular assay	Molecular diagnostics	HTS Identification (>70% genome coverage)	Confirmatory molecular assay	Molecular diagnostics	HTS Identification (>70% genome coverage)	Confirmatory molecular assay	Molecular diagnostics	HTS Identification (>70% genome coverage)	Confirmatory molecular assay	Molecular diagnostics	HTS Identification (>70% genome coverage)	Confirmatory molecular assay	Molecular diagnostics	HTS Identification (>70% genome coverage)	Confirmatory molecular assay
S1	leaf	February	2018	NL	P1	Yes	Open fruits	Positive	Yes	Not performed										Not tested	Yes	Positive
S2	leaf	December	2017	NL	P1	No	Healthy control plant for S1	Positive	Yes	Not performed										Not tested	Yes	Positive
S3	leaf	February	2018	NL	P2	Yes	Necrosis on fruit, brown leaves	Positive	Yes	Not performed
S4	leaf	February	2018	NL	P2	No	Healthy control plant for S3	Positive	Yes	Not performed
S5	leaf	March	2018	DE	P3	Yes	Open fruits	Positive	Yes	Not performed										Not tested	Yes	Positive
S6	leaf	March	2018	DE	P3	No	Healthy control plant for S5	Positive	Yes	Not performed										Not tested	Yes	Positive
S7	leaf	June	2018	DE	No	Yes	Nettlehead, marbling discoloration, orange fruits	Positive	Yes	Not performed							Not tested	Yes	Positive	Not tested	Yes	Positive
S8	leaf	October	2018	DE	No	Yes	Necrosis	Positive	Yes	Not performed
S9	fruit	November	2018	MA	P4	Yes	Marbling discoloration	Positive	Yes	Not performed										Not tested	Yes	Positive
S10	fruit	November	2018	MA	P4	No	Healthy control plant for S9	Positive	Yes	Not performed										Not tested	Yes	Positive
S11	leaf	November	2018	MA	P5	Yes	Fruit discoloration symptoms, marbling discoloration	Positive	Yes	Not performed										Not tested	Yes	Positive
S12	leaf	November	2018	MA	P5	No	Healthy control plant for S11	Positive	Yes	Not performed										Not tested	Yes	Positive
S13	fruit	December	2018	NL	P6	Yes	Bad fruit coloration, flaming discoloration	Positive	Yes	Not performed										Not tested	Yes	Positive
S14	fruit	December	2018	NL	P6	No	Healthy control plant for S13	Positive	Yes	Not performed										Not tested	Yes	Negative
S15	sepal	Not defined	2019	BE	P7	Yes	Gray/brown sepals	Not tested	Yes	Positive										Not tested	Yes	Positive
S16	sepal	Not defined	2019	BE	P7	No	Healthy control plant for S15	Not tested	Yes	Positive
S17	sepal	March	2019	IT	P8	Yes	Gray/brown sepals	Positive	Yes	Not performed										Not tested	Yes	Positive
S18	leaf	January	2019	IT	P8	No	Healthy control plant for S17	Positive	Yes	Not performed
S19	leaf	February	2019	BE	P9	Yes	Mosaic discoloration, thin plants, spreading pattern indicating mechanical transmission	Positive	Yes	Not performed
S20	leaf	February	2019	BE	P9	No	Healthy control plant for S19	Not tested	Yes	Positive
S21	leaf	March	2019	NL	No	Yes	ToBRFV-like symptoms on plant head and fruits	Not tested	Yes	Positive							Not tested	Yes	Positive	Not tested	Yes	Positive
S22	fruit	April	2019	BE	No	Yes	Yellow mosaic on plant head early in the season, fruit discoloration during the entire season	Not tested	Yes	Positive										Not tested	Yes	Positive
S23	leaf	August	2019	USA	No	Yes	Marbling discoloration on fruits, deformation on fruits, stress symptoms on leaves	Not tested	Yes	Positive
S24	sepal	September	2019	BE	No	Yes	Marbling discoloration on fruits on the first and second cluster, on the following clusters milder symptoms	Positive	Yes	Not performed							Not tested	Yes	Negative
S25	leaf	October	2019	CZ	P10	Yes	Necrotic symptoms	Positive	Yes	Not performed										Positive	Yes	Not performed
S26	leaf	October	2019	CZ	P10	No	Healthy control plant for S25	Positive	Yes	Not performed										Positive	Yes	Not performed
S27	leaf	October	2019	DE	No	Yes	Necrotic symptoms	Positive	Yes	Not performed
S28	leaf	October	2019	DE	P11	Yes	Necrotic symptoms	Positive	Yes	Not performed										Positive	Yes	Not performed
S29	leaf	October	2019	DE	P11	No	Healthy control plant for S28	Positive	Yes	Not performed
S30	leaf	January	2020	BE	P12	Yes	Deformation on leaves	Positive	Yes	Not performed				Not tested	Yes	Positive
S31	leaf	November	2019	BE	P12	No	Healthy control plant for S30	Positive	Yes	Not performed				Not tested	Yes	Positive
S32	leaf	January	2020	NL	P13	Yes	Necrotic symptoms	Positive	Yes	Not performed
S33	leaf	January	2020	NL	P13	No	Healthy control plant for S32	Positive	Yes	Not performed
S34	leaf	January	2020	BE	No	Yes	Flaming discoloration on fruits, necrotic spots and hollow stems, wilting in plant, brown roots	Positive	Yes	Not performed	Positive	Yes	Not performed
S35	leaf	February	2020	BE	No	Not defined		Not tested	Yes	Positive	Not tested	Yes	Positive				Not tested	Yes	Negative
S36	leaf	February	2020	NL	No	Yes	Mosaic discoloration in plant head, sparse plants, bleak tomatoes, spreading pattern indicating mechanical transmission	Positive	Yes	Not performed	Positive	Yes	Not performed				Not tested	Yes	Positive	Not tested	Yes	Negative							Not tested	Yes	Negative
S37	leaf	February	2020	FR	P14	Yes	Extreme nettlehead	Positive	Yes	Not performed
S38	leaf	February	2020	FR	P14	No	Healthy control plant for S37	Positive	Yes	Not performed
S39	leaf	February	2020	BE	P15	Yes	ToBRFV-like symptoms	Positive	Yes	Not performed
S40	leaf	February	2020	BE	P15	No	Healthy control plant for S39	Positive	Yes	Not performed
S41	leaf	June	2020	UK	P16	Yes	Stressed plants, deformation on leaves	Not tested	Yes	Positive				Not tested	Yes	Positive	Positive	Yes	Not performed
S42	leaf	June	2020	UK	P16	No	Asymptomatic plant	Not tested	Yes	Positive							Positive	Yes	Not performed
S43	leaf	June	2020	BE	No	Yes	Open fruits, necrosis in plant head	Positive	Yes	Not performed																Not tested	Yes	Positive
S44	leaf	June	2020	CH	No	Not defined		Not tested	Yes	Positive
S45	leaf	December	2020	UK	No	Not defined		Not tested	Yes	Positive							Positive	Yes	Not performed
S46	leaf	December	2020	BE	P17	Yes	Heavy mosaic	Positive	Yes	Not performed
S47	leaf	December	2020	BE	P17	No	Healthy control plant for S46	Positive	Yes	Not performed
S48	leaf	January	2021	BE	No	Yes	Yellow mosaic discoloration, deformed leaves, stressed plants	Not tested	Yes	Positive				Not tested	Yes	Positive	Positive	Yes	Not performed
S49	leaf	January	2021	NL	No	Yes	Sharp needled leaves, mosaic pattern on leaves, end of the season: discoloration of the fruits, irregular ripening	Not tested	Yes	Positive							Positive	Yes	Not performed
S50	leaf	January	2021	FR	No	Yes	Viral symptoms in plant head	Positive	Yes	Not performed
S51	leaf	February	2021	NL	P18	Yes	Extreme nettlehead	Positive	Yes	Not performed
S52	leaf	February	2021	NL	P18	No	Healthy control plant for S51	Positive	Yes	Not performed
S53	leaf	February	2021	FR	No	Yes	Yellow spots on seedlings	Positive	Yes	Not performed	Positive	Yes	Not performed
S54	leaf	February	2021	NL	No	Not defined		Positive	Yes	Not performed	Not tested	Yes	Positive
S55	leaf	March	2021	BE	P19	Yes	Open fruits	Positive	Yes	Not performed										Not tested	Yes	Positive
S56	leaf	March	2021	BE	P19	No	Healthy control plant for S55	Positive	Yes	Not performed										Not tested	Yes	Positive
S57	leaf	March	2021	BE	No	Not defined		Positive	Yes	Not performed	Positive	Yes	Not performed				Not tested	Yes	Positive
S58	leaf	March	2021	BE	No	Not defined		Not tested	Yes	Positive							Positive	Yes	Not performed
S59	leaf	March	2021	BE	No	Yes	ToBRFV-like symptoms	Not tested	Yes	Positive							Positive	Yes	Not performed
S60	leaf	June	2021	NL	No	Yes	Mosaic pattern on the leaves, some marbling on the fruits in a greenhouse hotspot of symptoms	Positive	Yes	Not performed				Not tested	Yes	Positive	Positive	Yes	Not performed
S61	sepal	June	2021	NL	No	No	Asymptomatic plant	Positive	Yes	Not performed				Not tested	Yes	Positive	Positive	Yes	Not performed
S62	leaf	June	2021	DE	No	Yes	Discoloration on fruits	Positive	Yes	Not performed							Positive	Yes	Not performed	Not tested	Yes	Positive
S63	leaf	July	2021	BE	No	Yes	Wilting on leaves, brown plants, mosaic discoloration, leaf blistering	Not tested	Yes	Positive	Not tested	Yes	Positive				Positive	Yes	Not performed
S64	leaf	July	2021	CH	No	Not defined		Not tested	Yes	Positive							Positive	Yes	Not performed	Not tested	Yes	Positive
S65	leaf	August	2021	FR	No	Yes	Viroid-like symptoms	Not tested	Yes	Negative
S66	fruit	August	2021	SK	No	Yes	Yellow spots on fruits	Not tested	Yes	Positive										Not tested	Yes	Positive
S67	leaf	September	2021	BE	No	Not defined	Monitoring after ToBRFV outbreak	Not tested	Yes	Positive							Positive	Yes	Not performed
S68	leaf	September	2021	NL	No	Yes	Needle-like symptoms, orange fruits	Not tested	Yes	Positive				Not tested	Yes	Positive	Positive	Yes	Not performed
S69	leaf	September	2021	NL	No	Yes	Two cultivars in greenhouse: one with plants and fruits heavily affected, second with plants affected later in the season and fruits not affected	Positive	Yes	Not performed	Not tested	Yes	Positive				Positive	Yes	Not performed
S70	leaf	September	2021	BE	No	Not defined		Not tested	Yes	Positive	Not tested	Yes	Positive				Not tested	Yes	Positive
S71	leaf	October	2021	NL	No	Not defined		Not tested	Yes	Positive							Positive	Yes	Not performed	Not tested	Yes	Positive
S72	leaf	October	2021	BE	No	Yes	Symptomatic leaves at entrance of the greenhouse	Not tested	Yes	Positive
S73	leaf	October	2021	NL	No	Yes	Two cultivars in greenhouse: one with symptomatic plants but not on fruits and reduced yield, second without symptoms	Positive	Yes	Not performed							Positive	Yes	Not performed
S74	leaf	November	2021	BE	No	Not defined		Not tested	Yes	Positive				Not tested	Yes	Positive	Not tested	Yes	Positive
S75	leaf	December	2021	NL	No	Yes	Mosaic in plant head, thin crop	Not tested	Yes	Positive							Positive	Yes	Not performed
S76	leaf	December	2021	NL	No	Yes	Fruit damage	Not tested	Yes	Positive							Positive	Yes	Not performed
S77	leaf	December	2021	FR	No	Yes	Narrow leaves in the plant head, slow growth	Not tested	Yes	Positive
S78	fruit	December	2021	BE	No	Yes	ToBRFV-like symptoms	Not tested	Yes	Positive	Not tested	Yes	Negative				Not tested	Yes	Positive				Not tested	Yes	Negative
S79	leaf	February	2022	BE	No	Yes	ToBRFV-like symptoms	Positive	Yes	Positive
S80	leaf	March	2022	NL	No	Yes	ToBRFV-like symptoms	Not tested	Yes	Positive	Not tested	Yes	Positive				Not tested	Yes	Positive	Not tested	Yes	Positive
S81	leaf	April	2022	NL	No	Yes	Leaf symptoms, plant very thin and dry	Not tested	Yes	Positive							Positive	Yes	Not performed	Not tested	Yes	Positive
S82	leaf	June	2022	GR	No	Yes	Viral symptoms on leaves and shoots	Not tested	Yes	Positive																			Positive	Yes	Not performed
S83	leaf	June	2022	NL	No	Yes	Short and thin plant head, mosaic discoloration in the plant head	Not tested	Yes	Positive							Positive	Yes	Not performed
S84	leaf	June	2022	NL	No	Yes	Short and thin plant head, mosaic discoloration in the plant head, nettlehead	Not tested	Yes	Positive							Positive	Yes	Not performed
S85	leaf	June	2022	NL	P20	No	Asymptomatic plant, control for S91	Not tested	Yes	Positive				Not tested	Yes	Positive	Positive	Yes	Not performed
S86	leaf	June	2022	NL	P20	Yes	ToBRFV-like symptoms	Positive	Yes	Not performed				Positive	Yes	Not performed	Positive	Yes	Not performed
S87	leaf	July	2022	BE	P21	Yes	Hypersensitive response	Not tested	Yes	Positive	Not tested	Yes	Positive				Positive	Yes	Not performed	Not tested	Yes	Positive
S88	leaf	July	2022	BE	P21	No	Asymptomatic plant, control for S92	Not tested	Yes	Positive	Not tested	Yes	Positive				Positive	Yes	Not performed	Not tested	Yes	Positive
S89	fruit	August	2022	FR	P22	Yes	Symptom details not available	Positive	Yes	Not performed							Not tested	Yes	Positive
S90	fruit	August	2022	FR	P22	No	Asymptomatic plant, control for S94	Positive	Yes	Not performed	Not tested	Yes	Negative				Not tested	Yes	Positive	Not tested	Yes	Positive
S91	leaf	September	2022	NL	P23	Not defined	Control for S97	Not tested	Yes	Positive				Not tested	Yes	Positive	Positive	Yes	Not performed
S92	leaf	September	2022	NL	P23	Yes	ToBRFV-like symptoms	Not tested	Yes	Positive				Not tested	Yes	Positive	Positive	Yes	Not performed
S93	leaf	October	2022	BE	No	Not defined		Not tested	Yes	Positive	Not tested	Yes	Negative				Positive	Yes	Not performed	Not tested	Yes	Positive
S94	leaf	October	2022	DE	No	Not defined		Not tested	Yes	Positive							Not tested	Yes	Positive
S95	leaf	June	2023	AZ	No	Yes	ToBRFV-like symptoms	Not tested	Yes	Positive	Not tested	Yes	Positive				Positive	Yes	Not performed
S96	fruit	October	2023	FR	No	Yes	ToFBV-like symptoms	Positive	Yes	Not performed	Positive	Yes	Not performed										Positive	Yes	Not performed
S97	leaf	November	2023	BE	No	Yes	Symptomatic plants and fruits	Not tested	Yes	Positive	Not tested	Yes	Positive				Positive	Yes	Not performed	Not tested	Yes	Positive
S98	fruit	July	2024	FR	No	Yes	ToFBV-like symptoms	Not tested	Yes	Negative													Positive	Yes	Not performed
S99	leaf	Not defined	2024	NL	No	Yes	Necrosis on the leaves	Not tested	Yes	Positive																Not tested	Yes	Positive
S100	fruit	September	2024	FR	P24	Yes	ToBRFV-like symptoms	Not tested	Yes	Positive													Positive	Yes	Not performed
S101	fruit	September	2024	FR	P24	No	Negative control for sample S105	Not tested	Yes	Positive
