# Supplementary material for: Metagenomics Study of the Commercial Tomato Virome Focused on Virus Species of Epidemiological Interest
Source: Viruses. 2025 Sep 30;17(10):1334. doi: 10.3390/v17101334 (PMC12568099; doi:10.3390/v17101334)
Supplement: Supplementary file 1 [file viruses-17-01334-s001.zip › Supplementary Table S2.xlsx]

## Sheet: Sheet1
Virus	RT-(q)PCR protocol	Primers/Probe	Sequence
PepMV-CH2	Gutiérrez-Aguirre et al. [27]	Ch2 & US2-cp-Fw	5'-TGGGTTTAGCAGCCAATGAGA-3'
		Ch2 & US2-cp-Rv	5'-AACTTTGCACATCAGCATAAGCA-3'
		Ch2 & US2-cp-Probe	5'-6FAM-CGGACCTGCCATGTGGGACCTC-6TAMRA-3'
PepMV-EU/LP		Eur-cp-Fw	5'-TGGAACATACTTCTCGACAGCAA-3'
		Eur-cp-Rv	5'-TCCATCGAAGAAGTCAAATGCA-3'
		Eur-cp-Probe	5'-6FAM-ATTCCACCAGCAAATTGGGCCAAACTT-6TAMRA-3'
ToBRFV	ISF-ISHI-Veg [28]	CaTa28-Fw	5'-GGTGGTGTCAGTGTCTGTTT-3'
		CaTa28-Rv	5'-GCGTCCTTGGTAGTGATGTT-3'
		CaTa28-Pr	5'-6FAM-AGAGAATGGAGAGAGCGGACGAGG-BHQ1-3'
		CSP1325-Fw	5'-CATTTGAAAGTGCATCCGGTTT-3'
		CSP1325-Rv	5'-GTACCACGTGTGTTTGCAGACA-3'
		CSP1325-Pr	5'-HEX-ATGGTCCTCTGCACCTGCATCTTGAGA-BHQ1-3'
STV	Elvira González et al. [29]	STV_F	5'-TGCCTCCCCAGCTGTCA-3'
		STV_R	5'-TGCGTTGGGATAGAGGAGTGA-3'
		STV probe	5'-6FAM-CGCAACAGAGGTAGAGGCAGAGGCC-6TAMRA-3'
ToTV	Herrera-Vásquez et al. [30]	ToTVF	5'-GCGCCAAAGATTTTACAAGGA-3'
		ToTVR	5'-ACTCTCCATGGCAACCTTTGTG-3'
		ToTV Probe	5'-6FAM-AAATACCATCCACCTCATT-6TAMRA-3'
ToFBV	Maachi et al. [31]	ToFBV-Fw	5'-CGCAATGCTAATGTGCCGAA-3'
		ToFBV-Rv	5'-GGATACCTGGACAGAGAGAGA-3'
		ToFBV-Probe	5'-6FAM-TCGACACCATCAAGGAAGCTGATTTGT-BHQ1-3'
CMV	Bertolini et al. [32]	CMVi1	5'-ACTATTAACCACCCAACCT-3'
		CMVi2	5'-TTTGAATGCGCGAAACAAG-3'
	Feng et al. [33]	CP-F	5'-CGTTGCCGCTATCTCTGCTAT-3'
		CP-R	5'-GGATGCTGCATACTGACAAACC-3'
