# Supplementary material for: Metagenomics Study of the Commercial Tomato Virome Focused on Virus Species of Epidemiological Interest
Source: Viruses. 2025 Sep 30;17(10):1334. doi: 10.3390/v17101334 (PMC12568099; doi:10.3390/v17101334)
Supplement: Supplementary file 1 [file viruses-17-01334-s001.zip › Supplementary Table S3.xlsx]

## Sheet: Sheet1
Sample name	Raw reads	Trimmed reads	Total eukaryotic viral species identified	Viral species of interest for tomato cultivation identified	Viral species of interest for tomato cultivation
					PepMV-CH2				PepMV-LP				PepMV-EU				ToBRFV				STV				ToFBV				ToTV				CMV
					Contig Length	Reads	Horizontal coverage	Mean depth	Contig Length	Reads	Horizontal coverage	Mean depth	Contig Length	Reads	Horizontal coverage	Mean depth	Contig Length	Reads	Horizontal coverage %	Mean depth	Contig Length	Reads	Horizontal coverage	Mean depth	Contig Length	Reads	Horizontal coverage	Mean depth	Contig Length	Reads	Horizontal coverage	Mean depth	Contig Length	Reads	Horizontal coverage	Mean depth
S1	9389414	7950459	2	2	6407	7261557	94.3	125630.0													2787	685	81.5	23.5
S2	9975688	8793854	2	2	6404	7271643	94.7	133406.0													3118	156	91.1	5.7
S3	9125538	8104344	4	1	6412	8041429	94.3	145924.0
S4	12609526	11141679	1	1	6409	9835726	98.0	178018.0
S5	10250966	8932681	2	2	6407	7877225	94.3	142696.0													2930	119	85.6	4.0
S6	9634118	8460903	2	2	6410	6167450	94.3	112758.0													3086	176	90.2	6.1
S7	21168064	19251672	3	3	6411	17085923	94.3	279875.0									6375	1953164	99.3	37869.4	3181	812	92.7	28.8
S8	19563820	15940304	1	1	6337	2062	93.2	30.5
S9	10182738	9177498	3	2	6405	8185780	94.4	150725.0													3311	4735	96.5	167.6
S10	12949478	11588233	3	2	6408	8946395	96.6	164114.0													3251	2609	94.8	92.4
S11	15306670	12945388	2	2	6403	7793205	96.6	125042.0													3391	11589	98.8	343.6
S12	17045308	14891326	2	2	6405	9079058	96.9	151196.0													3379	38317	98.4	1197.3
S13	10373924	9331634	2	2	6407	9013378	95.1	165978.0													3274	1415	95.4	50.2
S14	8107126	6756084	2	2	6412	6434118	94.3	105356.0													3133	738	91.4	22.9
S15	42004034	39581956	4	2	6412	37461016	94.3	532274.0													2795	659	81.6	23.5
S16	20184208	17134680	27	1	6370	703061	95.0	13322.4
S17	27507028	25217039	3	2	6412	5834733	98.7	110412.0													2808	713	81.9	26.0
S18	351355982	32154140	1	1	6404	579081	95.8	10834.7
S19	23734926	21189342	3	1	6404	9530651	97.2	165466.0
S20	13819026	12253013	1	1	6401	6057683	94.4	104114.0
S21	13085844	11361583	4	3	6407	2261614	99.0	42254.2									6369	290514	99.7	5615.5	3228	846	94.2	30.6
S22	50054074	46703707	2	2	6407	44379027	94.4	654521.0													3134	3775	91.3	139.7
S23	10529350	9055454	2	1	6170	1507	94.9	27.4
S24	12590914	11517836	2	2	6404	11455391	94.3	215450.0									5497	1985	92.1	38.9
S25	17390116	15631429	3	2	6407	7261043	97.9	126773.0													3378	36045	98.5	1173.8
S26	31992940	28597037	2	2	6405	24820086	98.2	402706.0													3315	4621	96.7	146.3
S27	12135826	10290128	1	1	6412	2584890	96.9	41673.9
S28	13292146	10774529	3	2	6409	3875014	98.2	58621.1													3408	65558	99.4	1875.6
S29	13353754	11642397	3	1	6408	8229224	95.2	134414.0
S30	13468182	12216192	1	1	6411	4607802	94.3	84864.0					6480	7024141	99.9	135730.0
S31	16969632	15551854	1	1	6405	15172185	94.3	280536.0					6462	344392	99.6	6700.5
S32	11587840	10559701	1	1	6402	10544121	94.4	195271.0
S33	15280540	14005366	1	1	6409	13779137	94.4	252851.0
S34	11688440	10717647	1	1	6411	9430691	94.3	177812.0	6500	1250372	99.7	24554.2
S35	12638266	11593544	1	2	6407	7604803	94.3	143107.0	6453	527840	99.6	10312.5					6369	2019263	99.6	39505.8
S36	21653944	19888797	4	4	6406	19574111	94.3	366063.0	6392	132094	98.5	2580.4					6307	16259	96.4	318.5	2741	183	80.0	6.5									RNA1: 621 RNA2: 301 RNA3: 2139	RNA1: 123 RNA2: 146 RNA3: 1829	RNA1: 20.26 RNA2: 11.57 RNA3: 24.59	RNA1: 2.96 RNA2: 2.66 RNA3: 61.18
S37	13343216	11716539	1	1	6408	49481	95.7	924.1
S38	15669240	13775405	1	1	6410	384397	97.9	7181.0
S39	10153036	8859580	1	1	6401	2512691	98.2	42751.3
S40	10497588	9019736	2	1	6405	2771726	97.9	46033.2
S41	12676130	10750516	3	2	6397	5833503	95.6	108425.0					6426	189625	99.2	3707.3	6350	676168	98.6	13068.0
S42	11850372	10640981	2	2	6168	1842	90.9	34.8									6375	4999902	99.7	98030.4
S43	19589188	17765917	2	2	6411	11455468	98.2	216199.0																					RNA1: 6770 RNA2: 4082	RNA1: 867 RNA2: 732	RNA1: 87.10 RNA2: 75.70	RNA1: 13.37 RNA2: 15.84
S44	14183970	12497545	1	1	6367	11442	94.8	216.0
S45	17060612	14892662	2	2	6391	308237	97.1	5802.5									6338	8086	97.6	157.7
S46	14148862	12217035	2	1	6412	3594864	97.6	67624.8
S47	12194594	110425511	2	1	6405	7185535	94.4	134960.0
S48	12727760	11473867	2	2	6407	2813065	94.3	52632.7					6467	71135	99.7	1380.8	6123	3779215	99.9	73563.4
S49	17445588	15527545	2	2	6408	4801104	95.7	90728.1									6367	478292	99.2	9385.9
S50	34633838	29908269	1	1	6412	25382644	97.3	384335.0
S51	14752896	12899179	1	1	6411	277607	95.9	5173.5
S52	13687046	12044737	1	1	6407	195242	97.8	3666.7
S53	28239458	23072287	2	1	6409	2968298	97.5	46334.7	6527	131542	100.0	2125.4
S54	11581786	10207036	2	1	6270	5605	92.2	105.0	6418	1101093	98.9	21562.0
S55	13189930	11118012	2	2	6408	5914402	94.3	95510.7													3255	6269	95.1	188.7
S56	10711986	8882439	2	2	6406	7916246	95.1	120250.0													3058	1027	89.2	28.4
S57	13007132	11130579	2	2	6403	9280356	94.4	155559.0	6498	401443	99.8	6968.2					6123	1398341	99.8	23921.0
S58	9762104	8202093	2	2	6409	5859185	94.3	98390.7									6123	2166706	99.8	37370.2
S59	5585028	2251877	2	2	6409	661934	94.2	8990.2									5960	6694	95.4	93.3
S60	15799672	12753159	3	2	6385	5011207	97.9	87572.6					6449	226970	99.5	4120.7	6375	161182	99.7	2626.3
S61	16195862	14206232	2	2	6392	8827652	94.3	157401.0					6435	1413897	99.8	26583.6	6373	2998043	98.4	55883.4
S62	23251112	21410245	3	3	6408	7297516	94.3	133857.0									6123	12774588	99.8	227828.0	3347	2259	97.6	78.8
S63	18901908	14977339	4	2	6401	3871004	98.1	69621.5	6431	256183	99.6	4824.4					6123	482767	98.4	8930.4
S64	23583010	21001406	3	3	6412	13935652	94.4	247324.0									6374	3090069	99.7	57594.0	2432	290	71.1	10.2
S65	41204136	35990887	2	1	6378	3591	97.9	53.9
S66	28866798	255374060	2	2	6400	22509941	94.5	364678.0													3343	3897	97.5	117.1
S67	15524804	13840513	2	2	6402	12713477	94.3	224579.0									6123	1122981	98.3	20269.1
S68	15446932	13420513	2	2	6410	13009715	94.3	227677.0					6463	58571	99.8	1086.0	6372	163294	98.4	2987.3
S69	12104458	10740569	2	2	6407	9821560	94.4	173068.0	6521	742370	100.0	13752.4					6375	157047	99.6	2809.0
S70	25668716	22340561	2	2	6396	17681517	94.4	308732.0	6513	1869978	100.0	33883.7					6123	2437508	99.9	43489.5
S71	10946438	9000771	3	3	6405	8054245	94.4	131674.0									6370	350174	99.8	5729.4	2417	152	70.8	4.9
S72	19834500	16257532	1	1	6411	14075410	97.0	244899.0
S73	19170386	16948294	2	2	6407	15418052	94.4	268323.0									6375	1250920	99.5	22523.4
S74	15779630	11145719	3	2	6404	8455442	94.4	126226.0					6484	587541	100.0	10105.6	6374	68571	98.6	1067.3
S75	16720328	13553474	2	2	6411	13097705	96.4	199553.0									6369	126204	99.1	1667.0
S76	21182658	19334693	2	2	6402	14985839	94.4	273084.0									6375	3925483	99.8	73857.4
S77	11847406	9881896	2	1	6383	3111	95.0	47.3
S78	20088588	17112881	3	3	6403	16446321	94.4	250761.0	5559	836	86.5	8.0					6369	195511	99.4	2952.8					RNA1: 5193 RNA2: 1809 RNA3: 130 RNA4: 1755	RNA1: 167 RNA2: 34 RNA3: 36 RNA4: 643	RNA1: 89.81 RNA2: 50.23 RNA3: 4.56 RNA4: 90.34	RNA1: 3.20 RNA2: 1.12 RNA3: 0.09 RNA4: 35.29
S79	23549382	21005346	1	1	6411	15956053	94.4	289929.0
S80	42031090	38078831	4	3	6409	7552421	98.3	133698.0	6519	1250875	100.0	22973.6					6375	4390665	99.9	81140.9	3418	56113	100.0	1882.2
S81	33533540	30192351	3	3	6405	21415549	94.4	377664.0									6375	8206876	99.8	145528.0	3353	826	97.8	27.6
S82	19414202	15982789	3	2	6378	3308	99.8	50.8																									RNA1: 3324 RNA2: 2958 RNA3: 2192	RNA1: 19255 RNA2: 25878 RNA3: 262678	RNA1: 99.23 RNA2: 96.79 RNA3: 99.86	RNA1: 557.02 RNA2: 843.58 RNA3: 12742.80
S83	46359736	37579625	3	2	6412	11374573	94.3	192507.0									6373	1589498	99.4	27433.1
S84	50297018	41391114	2	2	6410	25242331	98.2	410167.0									6375	7423657	99.9	129319.0
S85	54580042	45362593	2	2	6398	22261823	96.6	374084.0					6470	1266858	100.0	22307.6	6123	12753446	99.9	210904.0
S86	56805446	47246571	2	2	6403	17308817	94.4	290029.0					6479	8127621	100.0	143042.0	6123	18130575	99.9	277698.0
S87	38431854	32073873	3	3	6410	14375515	94.4	233790.0	6516	2499900	100.0	42088.0					6373	14391393	99.9	223292.0	3380	9186	98.5	282.1
S88	41179224	34560298	3	3	6411	2050997	94.7	33321.0	6447	111022	100.0	1823.3					6373	29142433	99.9	385964.0	2507	156	73.6	4.7
S89	50219396	40421641	2	2	6408	34788307	94.7	531179.0									6372	667280	97.9	11530.7
S90	48450340	39566514	3	3	6406	24807263	94.7	404079.0	6367	1023	98.2	14.3					6374	311971	97.9	5494.9	3180	933	92.8	29.9
S91	55278302	45506584	2	2	6399	24348571	96.3	392173.0					6479	6237965	100.0	109593.0	5040	922	83.8	16.1
S92	47050942	39495978	2	2	6406	18858918	94.4	317687.0					6496	3275891	99.4	57753.0	6373	9064308	100.0	155775.0
S93	35694860	30823590	3	3	6400	28415425	94.4	447490.0	5852	797	90.9	11.3					6123	548364	99.9	9480.6	2580	124	75.4	3.8
S94	42563544	34823377	2	2	6393	26169580	96.9	397462.0									6123	729119	99.9	11863.5
S95	13204466	11455028	3	2	6398	599586	99.4	10092.3	6500	146351	100.0	2572.3					6374	523539	99.0	9253.6
S96	12574918	10687761	6	2	6409	5534339	97.4	92207.8	6517	737121	100.0	12836.1													RNA1: 4753 RNA2: 2434 RNA3: 2566 RNA4: 1852	RNA1: 883 RNA2: 408 RNA3: 2076 RNA4: 32678	RNA1: 82.15 RNA2: 67.22 RNA3: 89.45 RNA4: 95.22	RNA1: 16.75 RNA2: 12.41 RNA3: 77.94 RNA4: 1811.39
S97	22225192	19486430	4	3	6398	260126	94.4	4213.5	6457	9218	99.9	151.3					6373	127093	99.7	2106.5	3272	1013	95.5	31.0
S98	16008480	12379746	3	2	6342	7566	98.4	119.2																	RNA1: 5808 RNA2: 3555 RNA3: 2857 RNA4: 1941	RNA1: 644320 RNA2: 110015 RNA3: 702060 RNA4: 2877625	RNA1: 100 RNA2: 99.97 RNA3: 99.51 RNA4: 100	RNA1: 12531.9 RNA2: 3408.33 RNA3: 26263.7 RNA4: 159229
S99	18182942	16218766	2	2	6410	14136205	95.0	234896.0																					RNA1: 6918 RNA2: 4533	RNA1: 4637 RNA2: 4754	RNA1: 89.02 RNA2: 84.49	RNA1: 55.78 RNA2: 79.62
S100	18237098	16485582	2	2	6408	14001776	94.4	238052.0																	RNA1: 5771 RNA2: 3639 RNA3: 2818 RNA4: 1933	RNA1: 67040 RNA2: 20272 RNA3: 57002 RNA4: 273840	RNA1: 99.62 RNA2: 99.73 RNA3: 99.09 RNA4: 99.95	RNA1: 1329.70 RNA2: 644.73 RNA3: 2270.12 RNA4: 15641.50
S101	15260696	13210973	2	1	6410	7736851	98.2	130485.0
