# Supplementary material for: Metagenomics Study of the Commercial Tomato Virome Focused on Virus Species of Epidemiological Interest
Source: Viruses. 2025 Sep 30;17(10):1334. doi: 10.3390/v17101334 (PMC12568099; doi:10.3390/v17101334)
Supplement: Supplementary file 1 [file viruses-17-01334-s001.zip › Supplementary Table S4.xlsx]

## Sheet: Sheet1
NCBI GenBank sequences used in phylogenetic tree analysis			NCBI GenBank sequences used in diversity analysis
PepMV	ToBRFV	STV	ToFBV
GenBank ID	GenBank ID	GenBank ID	GenBank ID
AF484251.1	KT383474.1	NC_011591.1	MK517477.2
AJ438767.1	KX619418.1	MF422617.1	PP297128.1
AJ606359.1	MK133093.1	OL471983.1	MW594435.1
AJ606360.1	MK133095.1	MK948545.1	MT434819.1
AJ606361.1	MK165457.1	MF422618.1	OL472083.1
AM109896.1	MK319944.1	OL472000.1	MW546267.1
AM491606.1	MK648157.1	OL472003.1	OL472087.1
DI370279.1	MN013187.1	OL472002.1	OQ473416.1
DI370281.1	MN013188.1	OL472001.1	OR498643.1
DI370283.1	MN167466.1	OL471999.1	MZ401001.1
DI370285.1	MN182533.2	OL471987.1	OQ849577.1
DI370286.1	MN549394.1	OL472007.1
DI370287.1	MN549395.1	OL471986.1
DI370288.1	MN549396.1	OL471993.1
DI370289.1	MN815773.1	MK948544.1
DI370290.1	MN882012.1 - MN882064.1	OL471988.1
DI370291.1	MP872414.1	OR596863.1
DQ000985.1	MP872415.1	OR596862.1
EF408821.3	MP875816.1	OR596867.1
EF599605.1	MP875817.1	OR596866.1
FJ212288.1	MT002973.1	OL472006.1
FJ457096.1	MT018320.1	OL471997.1
FJ457097.1	MT107885.1	OL471990.1
FJ457098.1	MT118666.1	OL471984.1
FJ612601.1	MW284987.1	OL471989.1
FJ940223.1	MW314091.1 - MW314137.1	KT438549.1
FJ940224.1	MW349655.1	OL471992.1
HG976946.1	MZ004925.1	MW012411.1
HI647462.1	MZ202349.1	OP484998.1
HI647464.1	MZ323110.1	OP485001.1
HI647466.1	MZ438228.1	EF442780.1
HI647468.1	MZ945419.1	MG808383.1
HI647469.1	MZ945420.1	OL471996.1
HI647470.1	NC_028478.1	MK610257.1
HI647471.1	OK339579.1	MW012413.1
HI647472.1	OK624678.1	MW266062.1
HI647473.1	OL311702.1	OR596875.1
HI647474.1	OM305070.1	OP548653.1
HQ650559.1	OM515230.1 - OM515272.1	KX949574.1
HQ650560.2	OM718702.1	MT269809.1
HQ663890.1	OM718703.1	MN216389.1
HQ663891.1	OM718704.1	MN216387.1
HQ663892.1	OM718705.1	MT269808.1
HQ663893.1	OM718706.1	LC487710.1
HW047118.1	OM782671.1	KY810783.1
HW047120.1	OM892670.1 - OM892691.1	MW012412.1
HW047122.1	OM892691.1	OR596869.1
HW047124.1	ON528712.1	OR596868.1
HW047125.1	OP009342.1	MH356747.1
HW047126.1	OP244618.1	OR596872.1
HW047127.1	OP413740.1	OR596864.1
HW047128.1	OP557566.1	OR596865.1
HW047129.1	OP967017.1	OR596870.1
HW047130.1	OP967018.1	OR596871.1
JN133846.1	OP967019.1	OR596873.1
JN835466.1	OP967020.1	OL471991.1
JQ314457.1	OP967021.1	OL471985.1
JQ314459.1	OP967022.1	LC429302.1
JQ314461.1	OP967023.1	OK309712.1
JX417070.1	OP967024.1	OL471998.1
JX866665.1	OP967025.1	MN216388.1
JX866666.1	OP967026.1	KX525266.1
JX866667.1	OP967027.1	OP484999.1
JX866668.1	OQ091251.1	KT634055.1
KF281605.1	OQ190155.1	MN216386.1
KF718832.1	OQ427353.1	MN216384.1
KJ018164.1	OQ674194.1	MN095716.1
KJ018165.1	OQ674195.1	MW012410.1
MF422611.1	OR437354.1	OP594466.1
MF422612.1	OR451555.1	MW520860.1
MF422613.1	OR500698.1	KJ174690.1
MF422614.1	OR500699.1	OP594465.1
MF422615.1	OR593752.1	MN417999.1
MF422616.1	OR760200.1	OP548652.1
MK133092.1	OR760201.1	MT066231.1
MK133094.1	OR792460.1	PQ492151.1
MK391569.1	OR795502.1	MT051992.1
MK391570.1	OR795503.1	OL472005.1
MK391571.1	OR843983.1	KT852573.1
MN038405.1	PP099891.1 - PP099972.1	MN216385.1
MN038406.1	PP681638.1	OL471994.1
MN038407.1	PP796738.1	OK309714.1
MN038408.1	PQ271631.1	OK309715.1
MN038409.1	PQ492144.1	OK309716.1
MN038410.1	PQ492146.1	OK309717.1
MN182534.1	PQ492152.1	OK309718.1
MN395046.1	PQ660493.1	OK309719.1
MS908414.1		EU413670.1
MS908416.1		OP485000.1
MS908417.1		OL472004.1
MS908418.1		LC270272.1
MS908420.1		OL471995.1
MS908421.1		PQ492145.1
MS908424.1		KY228384.1
MS908425.1		OK309709.1
MS908426.1		OK309710.1
MS908427.1		OK309707.1
MS908428.1		OK309708.1
MS908429.1		OK309711.1
MT018444.1		OK309713.1
MT018445.1		OK309720.1
MT018446.1		OK309721.1
MT018447.1		PQ492143.1
MT018448.1		OR725027.1
MT018449.1
MW848530.1
NC_004067.1
OK181778.1
OK558732.1
OL362110.1
OM471981.1
ON398497.1
ON604833.1
ON604834.1
ON604836.1
ON604837.1
ON604840.1
